# Supplementary material for: Associations Between Hemoglobin and Serum Iron Levels and the Risk of Mortality Among Patients with Coronary Artery Disease
Source: Nutrients. 2024 Dec 31;17(1):139. doi: 10.3390/nu17010139 (PMC11722639; doi:10.3390/nu17010139)
Supplement: Supplementary file 1 [file nutrients-17-00139-s001.zip]

Archive with 1 entries (1 files):
- nutrients-3382366-supplementary.pdf
